# Supplementary material for: Transcriptional read-through of the long non-coding RNA SVALKA governs plant cold acclimation
Source: Nat Commun. 2018 Nov 1;9:4561. doi: 10.1038/s41467-018-07010-6 (PMC6212407; doi:10.1038/s41467-018-07010-6)
Supplement: Supplementary file 4 — Supplementary Data 2 [file 41467_2018_7010_MOESM4_ESM.xlsx]

## Sheet: Ark1
Supplementary Data 2
Sequencing statistics for TSS-seq
Number of reads obtained in the TSS-sequencing
Library number		S01	S05	S07	S11
Library Name		Col-0-rep1	Col-0-cold-rep1	Col-0-rep2	Col-0-cold-rep2
Raw reads		52515265	44040519	46328590	41267639
After adapter trimming		52514785	44040053	46328059	41267219
Aligned to TAIR10		50654329	43122829	45323372	39788959
rRNA		2675209	924684	1678042	3284687
tRNA		100503	51147	52818	94541
snRNA		17916	7710	7103	13114
snoRNA		32206	13586	13799	24169
Filtered reads		47828495	42125702	43571610	36372448
MAPQ ≥ 10		47338121	41752580	43196837	35922950
Deduplicated		18189046	8087480	8066729	13892059
