# Supplementary material for: Transcriptional read-through of the long non-coding RNA SVALKA governs plant cold acclimation
Source: Nat Commun. 2018 Nov 1;9:4561. doi: 10.1038/s41467-018-07010-6 (PMC6212407; doi:10.1038/s41467-018-07010-6)
Supplement: Supplementary file 6 — Supplementary Data 4 [file 41467_2018_7010_MOESM6_ESM.xlsx]

## Sheet: Oligos
Supplementary Data 4: Oligos used in this study
Northern and qPCR
Locus	Other name	Sequence	Comment	Mlo no
At4g25470	CBF2	TGACGTGTCCTTATGGAGCTA	Primers used for RT-qPCR and Northern probe for CBF2	Mlo74
		CTGCACTCAAAAACATTTGCA		Mlo75
At4g25480	CBF3	GATGACGACGTATCGTTATGGA	Primers used for RT-qPCR and Northern probe for CBF3	Mlo78
		TACACTCGTTTCTCAGTTTTACAAAC		Mlo79
At4g25490	CBF1	atattggccggaggagagat	Primers used for qChIP for CBF1 promoter	Mlo184
		agggtcaaaggacacacgtc		Mlo185
		TGGTGACGTGTCGCTTTGGAGTTAC	Primers used for RT-qPCR and Northern probe for CBF1.	Mlo292
		ccactcgtttctacaacaataaaataaaa		Mlo293
		CGCCAAGGATATCCAAAAAG	Primers used sed for CBF1 TU in qChIP	Mlo1042
		GCCATGATTCGTGGTCGT		Mlo1043
		GACTGGAGCACGAGGACACTGGGTGACGAGTCTCACGAA	Oligo-linked RT-primer for Probe 1 in Figure 5	Mlo1591
		AGCCTCAAGGCGGAGATTAT	Primer used in qPCR of nascent/steady state RNA for CBF1. Probe 1.	Mlo1044
		GACTGGAGCACGAGGACACTGCCATGATTCGTGGTCGT	Oligo-linked RT-primer for Probe 2 in Figure 5	Mlo1592
		CGCCAAGGATATCCAAAAAG	Primer used in qPCR of nascent/steady state RNA for CBF1. Probe 2.	Mlo1042
		GACTGGAGCACGAGGACACTccactcgtttctacaacaataaaataaaa	Oligo-linked RT-primer for Probe 3 in Figure 5	Mlo1593
		TGGTGACGTGTCGCTTTGGAGTTAC	Primer used in qPCR of nascent/steady state RNA for CBF1. Probe 3.	Mlo292
		GACTGGAGCACGAGGACACTaatgatctgtccacatattttgc	Oligo-linked RT-primer to detect CBF1 read-through transcripts	Mlo1590
		cgttttctacttctttgcttcaca	Primer used in qPCR to detect CBF1 read-through transcripts
At4g07395	SVK	ggagaagcaagacgacaacg	Primers used for RT-qPCR and Northern probe for SVK. Used to detect 3'-end levels of SVK (major transcript). Used for SVK TU in qChIP	Mlo611
		acccgaaataaacaaatccgta		Mlo612
		tttccttcaaccaccacgtc	Primers used for RT-qPCR for SVK. Used to detect 5'-end levels of SVK (minor transcript). Used for SVK promoter in qChIP	Mlo1579
		ccttgggaggaaattcttcta		Mlo1580
		aatgatctgtccacatattttgc	Primers used for detection of read-through transcription of SVK
		cgttttctacttctttgcttcaca
		GACTGGAGCACGAGGACACTacccgaaataaacaaatccgta	Oligo-linked RT-primer for Probe 6 in Figure 5	Mlo1594
		ggagaagcaagacgacaacg	Primer used in qPCR of nascent/steady state RNA for SVK. Probe 6.	Mlo611
		GACTGGAGCACGAGGACACTttttattttattgttgtagaaacgagtgg	Oligo-linked RT-primer for Probe 5 in Figure 5	Mlo1595
		tgacttttaacttatgtgaagcaaaga	Primer used in qPCR of nascent/steady state RNA for SVK. Probe 5.	Mlo1597
		GACTGGAGCACGAGGACACTCGCCAAGGATATCCAAAAAG	Oligo-linked RT-primer for Probe 4 in Figure 5	Mlo1596
		GCCATGATTCGTGGTCGT	Primer used in qPCR of nascent/steady state RNA for SVK. Probe 4.	Mlo1043
	LUC	GACTGGAGCACGAGGACACTGGGCGGAAAGATCGCCGTGTAA	Oligo-linked RT-primer for detecting asLUC in Figure S4	Mlo1588
-	Tnos	AAGACCGGCAACAGGATTC	qPCR primer to detect antisense transcripts from Tnos in Figure S4	Mlo1589
	rtTAG	GACTGGAGCACGAGGACACT	qPCR used that anneals to oligo-linked sequence in RT-primer used for strand-specific RT	Mlo1587
At2g42540	COR15a	AACGAGGCCACAAAGAAAGC	Primers used for RT-qPCR for COR15a	Mlo1581
		CAGCTTCTTTACCCAATGTATCTGC		Mlo1582
At1g20440	COR47	ACAAGCCTACTGTCATCGAAAAGC	Primers used for RT-qPCR for COR47	Mlo1583
		TCTTCATCGCTCGAAGAGGAAG		Mlo1584
At5g52310	COR78	GATGCACCAGGCGTAACAGGT	Primers used for RT-qPCR for COR78	Mlo1585
		GTCCTTACAGAATGAGCCGG		Mlo1586
At5g15960	KIN1	CTGGCAAAGCTGAGGAGAAG	Primers used for RT-qPCR for KIN1	Mlo1598
		ctcccaaatttgacccgaat		Mlo1599
At1g09350	GOLS3	ATCTTGTCTTGGCCATGCTC	Primers used for RT-qPCR for GOLS3	Mlo1600
		CCTGTGAACCTCCAAGGCTTA		Mlo1601
At4g36800	UBI	CTGTTCACGGAACCCAATTC	Primers used for RT-qPCR and Northern probe for UBI	Mlo86
		GGAAAAAGGTCTGACCGACA		Mlo87
At3g18780	ACT2	CTTGCACCAAGCAGCATGAA	Primers used for RT-qPCR for ACT2	Mlo455
		CCGATCCAGACACTGTACTTCCTT		Mlo456
At4g05320	UBQ10	GGCCTTGTATAATCCCTGATGAATAAG	Primers used for RT-qPCR for UBQ10	Mlo453
		AAAGAGATAACAGGAACGGAAACATAGT		Mlo454
-	-	GACTGGAGCACGAGGACACT	qPCR primer that anneals to linked oligo in strand specific RT primer	Mlo1587
Cloning
Locus	Construct	Sequence	Comment	Mlo no
At4g25490	CBF1-LUC-Tnos	CACCaggacgagaagtcgagaacg	Primers to amplify the CBF1 promoter and gene body excluding the stop codon. Forward primer includes CACC for insertion into pENTR/D-TOPO	Mlo1174
		GTAACTCCAAAGCGACACGTCACCA		Mlo277
At4g25490	CBF1-LUC-SVK	CACCaggacgagaagtcgagaacg	Primers to amplify CBF1-LUC from the CBF1-LUC-Tnos construct as template. Forward primer includes CACC for insertion into pENTR/D-TOPO	Mlo1174
		caaaaatggaaacgactatcgaataTTACACGGCGATCTTTCCGCCC		Mlo1178
		GGGCGGAAAGATCGCCGTGTAAtattcgatagtcgtttccatttttg	Primers to amplify 3'-UTR of CBF1 and SVK. Fragment fused to above fragment to create CBF1-LUC-SVK	Mlo1179
		ggagtgagagcatgctgtttt		Mlo1177
Genotyping
Locus	Mutant	Sequence	Comment	Mlo no
At2g06990	hen2-2	TGGTCATAGGTTGTACCCAGATC	GABI_774H07 RP	Mlo280
		TGAAACCTGAATGCCATCTTC	GABI_774H07 LP	Mlo281
At2g06990	hen2-4	GTTCCTCAAATGCTGCTCTTG	SALK_091606C RP	Mlo79
		TATGGTATTCAGCAACCTCCG	SALK_091606C LP	Mlo80
At4g07395	uns-1	ACACGTGGTACGAGACTCCAC	SALK_018442 RP	Mlo194
		TCGTCACCCAATTTACAGAGG	SALK_018442 LP	Mlo195
	svk-1	TAAATTGGCTCGTCTCGAATC	GABI_145A05 RP
		CGTGCTAACCCTTTTGATCAC	GABI_145A05 LP
	SVK OE	AACCCGAAATAAACAAATCCG	SALK_007722 RP	Mlo271
		TCAACCACCACGTCCTTAGTC	SALK_007722 LP	Mlo272
At5g53770	trl-1	GAGAAGAAAAGCAACATTGCG	GABI_297E11 RP	Mlo227
		AGAAAGAACCTCCCATTTTGC	GABI_297E11 LP	Mlo228
At1g63020	nrpd1a-1	GCATGCTTGAGTAAAAGGTGC	SALK_083051 RP	Mlo722
		TGGGTTTGCCATTTTCATATC	SALK_083051 LP	Mlo723
At1g01040	dcl1-11	CTTGGAGACATTGTTGAATCTAT	dcl1-11 RP	Mlo695
		GATCAATTAAAACACTACAACCAC	dcl1-11 LP	Mlo696
At3g03300	dcl2dcl4	CTTCACAGGAGTTTTTGGCTG	SALK_064627 RP	Mlo697
		TGAATCATCTGGAAGAGGTGG	SALK_064627 LP	Mlo698
At5g20320		TTTGCCAGTCTTACAAGTGGG	GABI_160G05 RP	Mlo701
		AAGAGAACTTTTGCCGAAAGC	GABI_160G05 LP	Mlo702
At3g43920	dcl3-5	AGTTGATAAATGGACATCTCAGCCCTG	dcl3-5ScrFI_F	Mlo699
		GTGGATTACAACATTCTGCC	dcl3-5ScrFI_R	Mlo700
At1g75660	xrn3-3	GAAACGCTACCCTATCTTCGG	SAIL_1172_C07 RP	Mlo1356
		ACGACCAACTCTGCATCTCTC	SAIL_1172_C07 LP	Mlo1357
-	-	ATATTGACCATCATACTCATTGC	GABI LB	Mlo210
		ATTTTGCCGATTTCGGAAC	SALK LB	Mlo52
		TAGCATCTGAATTTCATAACCAATCTCGATACAC	SAIL LB	Mlo9
