# Supplementary material for: Transcriptional read-through of the long non-coding RNA SVALKA governs plant cold acclimation
Source: Nat Commun. 2018 Nov 1;9:4561. doi: 10.1038/s41467-018-07010-6 (PMC6212407; doi:10.1038/s41467-018-07010-6)
Supplement: Supplementary file 8 — Source Data [file 41467_2018_7010_MOESM8_ESM.xlsx]

## Sheet: Fig 1
Source data Figure 1
a				b (Average signal from 2 biological replicates)						e (3 biological replicates on the same gel, insert presented in figure)
	Up	Down		Average signal	name	Average signal	Cold vs Ctr			CBF1
Promoter	877	443		10.25	AT4G25470	3828.05	373.468	CBF2
Proximal	55	9		17.35	AT3G50310	1883.15	108.539
5'UTR	96	32		5.45	AT4G25480	566.9	104.018	CBF3
Exon	319	2		17.6	AT4G25490	1564.4	88.8864	CBF1
Intron	7	0		1.5	AT2G30020	82.7	55.1333
3'UTR	15	0		87.4	AT3G61190	4610.55	52.7523
Antisense	23	1		1.5	AT1G65390	74.65	49.7667
Intergenic	12	2		1.3	AT5G41590	48.35	37.1923
	1404	489		25.3	AT1G12610	873.95	34.5435
				180.3	AT1G07050	5931.45	32.8977
				20.5	AT1G09950	638.35	31.139
				1.5	AT5G67060	44.4	29.6
				42.15	AT2G14560	1102.25	26.1507
				1587.95	AT1G70420	40026.1	25.2061
				43.35	AT3G28340	959.8	22.1407			SVK
				1183.25	AT1G27730	24939.5	21.0771
				1.5	AT4G24000	31.4	20.9333
				8.35	AT5G53290	164.8	19.7365
				138.55	AT1G28370	2557.55	18.4594
				244.4	AT5G20230	4421.75	18.0923
				3.85	AT4G36950	68.75	17.8571
				2.9	AT3G62690	48.8	16.8276
				17.4	AT4G01360	290.15	16.6753
				31.1	AT2G34930	501.45	16.1238
				923.9	AT3G05800	14047.3	15.2044
										UBI

## Sheet: Fig 2
Source data Figure 2
a (Average values from a least 5 biological replicates)
		Mean
		C	4h	6h	7h	8h	9h	10h	11h
CBF1:SVK	#1	1	1.30913	2.41168	2.5286	3.27731	2.87304	1.83743	2.01126
	#6	1	1.22649	3.10947	3.22951	3.16247	3.0411	2.82563	2.52401
	#8	1	1.39091	2.92024	2.66929	3.04082	3.01314	2.37402	2.43825
CBF1:Tnos	#1	1	1.6042	2.84513	4.00414	5.02508	8.48298	5.75046	4.01287
	#6	1	1.31425	4.29084	7.50181	8.03501	9.06357	5.6254	4.7513
	#7	1	0.960953	3.58691	5.5395	6.35596	7.6101	5.13086	4.13872
		SEM
		C	4h	6h	7h	8h	9h	10h	11h
CBF1:SVK	#1	0.140696	0.171265	0.326568	0.299396	0.29337	0.405457	0.083539	0.0828114
	#6	0.255816	0.0759489	0.564225	0.542379	0.626777	0.247642	0.157901	0.393357
	#8	0.168408	0.24896	0.449397	0.444329	0.527749	0.230638	0.336348	0.484433
CBF1:Tnos	#1	0.240032	0.0675475	0.138294	0.257302	0.409039	0.800216	0.541847	0.607859
	#6	0.0891293	0.208257	0.476336	0.865012	0.881901	0.448775	0.440057	0.350996
	#7	0.0928834	0.119117	0.473569	0.456067	0.738288	0.731864	0.697261	0.394339
d-e (3 biological replicates)
	Col		uns-1		svk-1		SVK OE
	CBF1	SVK	CBF1	SVK	CBF1	SVK	CBF1	SVK
C	1.10125	1.25679	1.80511	1.87896	1.02562	1.76954	1.85701	70.0648
	1	1	1.5425	1.47626	0.931328	1.40799	1.72572	55.749
	0.908062	0.795678	1.42723	1.17463	0.845704	1.1203	1.58849	51.3818
MEAN	1.0031	1.01749	1.59161	1.50995	0.934218	1.43261	1.72374	59.0652
SEM	0.0557892	0.133399	0.111813	0.204018	0.0519581	0.187823	0.0775231	5.64244
2h	40.7121	15.035	52.5028	10.8918	43.7447	4.83582	35.4871	133.969
	38.7117	12.0557	43.6956	8.66632	41.5953	3.87759	33.9427	101.001
	35.1527	11.2557	38.4812	7.52405	37.7711	3.62027	31.5902	93.8551
MEAN	38.1922	12.7821	44.8932	9.02738	41.037	4.11123	33.6733	109.608
SEM	1.62577	1.14984	4.09173	0.988791	1.74687	0.369834	1.13296	12.3538
4h	102.803	32.8764	152.524	43.6954	136.353	13.9742	52.6129	181.356
	93.3518	26.159	141.072	34.7675	127.026	11.119	47.7757	150.574
	85.3718	24.1403	128.987	28.5539	116.168	10.2609	45.561	134.098
MEAN	93.8423	27.7252	140.861	35.6723	126.516	11.7847	48.6499	155.343
SEM	5.03802	2.64068	6.79542	4.39433	5.83276	1.12243	2.08209	13.8491
6h	65.9874	48.3154	106.345	64.1089	90.8084	18.4501	46.7762	209.316
	61.6553	38.2116	96.5676	56.5451	84.8467	14.5918	44.4098	166.548
	55.9868	30.4041	80.1048	44.9917	77.0461	11.6103	40.3268	154.44
MEAN	61.2098	38.977	94.339	55.2152	84.2337	14.8841	43.8376	176.768
SEM	2.89551	5.18467	7.65635	5.55858	3.98465	1.97986	1.88362	16.6452
8h	42.1322	55.3364	61.1894	108.568	62.5962	11.6103	33.7185	237.184
	39.0306	45.7622	55.5638	86.3852	57.988	9.6015	29.8323	195.905
	35.4422	42.9191	45.7495	70.5633	52.6567	9.00498	27.7916	177.102
MEAN	38.8683	48.0059	54.1676	88.5055	57.747	10.0723	30.4475	203.397
SEM	1.93295	3.75602	4.51146	11.0222	2.87181	0.788061	1.73836	17.7439
24h	5.99301	51.2733	8.646	93.5285	9.91573	11.3084	4.16327	210.223
	5.37718	44.6413	7.75755	81.4309	8.89681	7.72948	3.73546	188.338
	4.76556	31.5558	6.87518	57.5615	7.88486	6.95969	3.31058	143.691
MEAN	5.37858	42.4901	7.75958	77.507	8.89913	8.66586	3.73644	180.75
SEM	0.354334	5.79268	0.511191	10.5665	0.586264	1.33983	0.246152	19.5773

## Sheet: Fig 3
Source data Figure 3
a (3 biological replicates)
COR15							COR47							COR78							KIN1							GOLS3
	Col		uns-1		svk-1			Col		uns-1		svk-1			Col		uns-1		svk-1			Col		uns-1		svk-1			Col		uns-1		svk-1
	0h	24h	0h	24h	0h	24h		0h	24h	0h	24h	0h	24h		0h	24h	0h	24h	0h	24h		0h	24h	0h	24h	0h	24h		0h	24h	0h	24h	0h	24h
	1.09925	44.9683	2.48068	70.3545	1.89725	58.3063		1.38482	39.1424	1.59166	51.7149	1.27631	78.0547		1.10587	6.51392	1.2357	12.1171	1.13499	12.7097		1.24035	30.1193	1.20061	52.2122	1.35192	45.361		1.96166	33.2281	1.20873	58.0796	1.31921	51.8055
	1	39.3253	1.88314	66.2411	1.65213	52.1388		1	32.5695	0.674052	47.1432	1.19642	64.7792		1	3.82705	1.1538	10.2371	1.07632	9.64976		1	26.3604	1.09872	45.5473	1.23098	39.5707		1	30.9907	1.14987	54.1688	1.19731	48.3172
	0.909711	34.2631	1.59336	51.6767	1.39752	46.1688		0.722113	30.5189	0.424686	52.7067	1.04271	53.716		0.904266	3.42003	1.03984	8.96851	1.01214	8.91411		0.806224	21.2524	1.01732	36.8412	1.17521	32.007		0.509774	29.0226	1.08721	50.7288	0.99721	45.2487
Mean	1.00299	39.5189	1.98573	62.7574	1.64897	52.2046	Mean	1.03565	34.0769	0.8968	50.5216	1.17181	65.5166	Mean	1.00338	4.587	1.14311	10.4409	1.07448	10.4245	Mean	1.01552	25.9107	1.10555	44.8669	1.29145	38.9795	Mean	1.15714	31.0805	1.1486	54.3257	1.17124	48.4571
SEM	0.0547354	3.09185	0.261233	5.66618	0.144268	3.50392	SEM	0.192137	2.601	0.35481	1.71329	0.0685477	7.03564	SEM	0.0582224	0.9706	0.0567918	0.914615	0.0354748	1.16216	SEM	0.125562	2.56953	0.0530214	4.45024	0.0493735	3.86629	SEM	0.426423	1.21485	0.0350855	2.12345	0.0938627	1.89406
b (Average values from 3 biological replicates)
Non-acclimated					Cold-acclimated
	Temp	Mean	Stdev			Temp	Mean	Stdev
Col	-2	18.3251	0.181331		Col	-2	18.3251	0.181331
	-3	39.9748	2.79411			-3	20.6164	1.83402
	-4	63.4712	5.96905			-4	17.5858	1.30409
	-5	88.9208	3.60528			-5	22.795	0.887921
	-6	88.2347	6.62619			-6	51.8688	6.33505
svk-1	-2	21.4746	0.769551			-7	68.4333	6.00051
	-3	44.1561	1.33098			-8	89.3638	3.77958
	-4	63.6989	3.09134			-9	97.8917	0.376398
	-5	82.6607	10.4427			-10	98.4243	0.341407
	-6	97.5596	1.79249			-11	98.3256	0.207581
uns-1	-2	18.872	0.913668			-12	99.5714	0.0207504
	-3	40.1582	3.10022			-13	99.0921	0.848163
	-4	57.5743	1.89749		svk-1	-2	21.4746	0.769551
	-5	85.4608	2.3488			-3	18.8747	3.79061
	-6	94.9933	2.58986			-4	20.7241	2.57001
						-5	31.1821	1.78174
						-6	39.5521	2.41283
						-7	48.2961	1.28834
						-8	63.2318	6.41254
						-9	83.9762	4.54363
						-10	98.1138	1.56993
						-11	99.5645	0.0357421
						-12	99.2539	0.57118
						-13	99.3939	0.524891
					uns-1	-2	18.872	0.913668
						-3	17.0439	3.01813
						-4	18.9956	0.628152
						-5	30.7268	3.15992
						-6	37.2606	3.84048
						-7	45.8673	4.45626
						-8	57.2884	4.52541
						-9	76.8311	5.23424
						-10	95.5511	3.49696
						-11	95.7871	3.75503
						-12	98.7069	0.730073
						-13	98.7235	1.02603

## Sheet: Fig 4
Source data Figure 4
a (inserts presented in figure)								c (3 biological replicates)								d (3 biological replicates)
CBF1									hen2-2		hen2-2 x uns-1		hen2-2 x svk-1				Steady state RNA				Nascent RNA				Mock-IP
									4h	8h	4h	8h	4h	8h			Ct REF	4h	Ct REF	8h	Ct REF	4h	Ct REF	8h	Ct REF	4h	Ct REF	8h
									1.02325	2.04844	0.424492	0.431867	0.523637	0.522837				nd		nd		1.61346		5.21982		nd		nd
									1	1.96967	0.414848	0.411076	0.490186	0.45685				nd		nd		1		6.80213		nd		nd
									0.977436	1.92493	0.294671	0.358508	0.342604	0.419144				nd		nd		0.620368		8.23519		nd		nd
								Mean	1.00023	1.98101	0.378003	0.400483	0.452142	0.466277		Mean	22.54	nd	22.43	nd	28.4355	1.07794	30.174	6.75238	34.65	nd	34.85	nd
								SEM	0.0132248	0.0361044	0.0417592	0.0218292	0.0556137	0.0303025		SEM	0.1	0	0.07	0	0.187728	0.622351	0.109697	0.870818	0.32	0	0.22	0
asCBF1
SVK
UBI

## Sheet: Fig 5
Source data Figure 5
c-d (3 biological replicates)
	sense1								sense2								sense3
	mRNA				nascent RNA				mRNA				nascent RNA				mRNA				nascent RNA
	Ct REF	4h	Ct REF	8h	Ct REF	4h	Ct REF	8h	Ct REF	4h	Ct REF	8h	Ct REF	4h	Ct REF	8h	Ct REF	4h	Ct REF	8h	Ct REF	4h	Ct REF	8h
		0.952311		0.833041		0.666919		1.12457		0.949363		0.514707		0.567336		6.39343		1.03953		0.466754		0.965669		0.416832
		1		0.885769		1		1.40591		1		0.531896		1		4.7281		1		0.493263		1		0.444882
		1.05008		1.02795		1.49943		1.84753		1.05334		0.557425		1.76262		3.16475		0.961977		0.552676		1.03555		0.54909
Mean	19.9467	1.0008	19.7725	0.915586	28.3376	1.05545	28.2964	1.45934	19.728	1.0009	19.947	0.534676	28.5303	1.10999	28.1409	4.76209	18.6498	1.0005	18.6146	0.504231	27.1823	1.00041	26.8576	0.470268
SEM	0.0181384	0.0282253	0.0360004	0.0582063	0.0268344	0.24192	0.039207	0.210402	0.0115973	0.0300185	0.0297894	0.0124097	0.101556	0.349405	0.0235285	0.932193	0.0141937	0.0223881	0.0334698	0.0254024	0.0325689	0.0201744	0.0174221	0.0402341
	antisense4								antisense5								antisense6
	mRNA				nascent RNA				mRNA				nascent RNA				mRNA				nascent RNA
	Ct REF	4h	Ct REF	8h	Ct REF	4h	Ct REF	8h	Ct REF	4h	Ct REF	8h	Ct REF	4h	Ct REF	8h	Ct REF	4h	Ct REF	8h	Ct REF	4h	Ct REF	8h
		nd		nd		nd		nd		nd		nd		0.76611		1.56129		0.947902		2.31813		0.906802		1.32996
		nd		nd		nd		nd		nd		nd		1		2.03795		1		2.44554		1		1.52479
		nd		nd		nd		nd		nd		nd		1.3053		2.37712		1.05496		2.57115		1.08141		1.80893
Mean	19.9467	nd	19.7725	nd	28.3376	nd	28.2964	nd	19.728	nd	19.947	nd	28.5303	1.0238	28.1409	1.99212	18.6498	1.00095	18.6146	2.44494	27.1823	0.99607	26.8576	1.55456
SEM	0.0181384	0	0.0360004	0	0.0268344	0	0.039207	0	0.0115973	0	0.0297894	0	0.101556	0.156104	0.0235285	0.236621	0.0141937	0.030909	0.0334698	0.0730411	0.0325689	0.0504424	0.0174221	0.139066
e-f (3 biological replicates)
	pCBF1			CBF1exon			SVK			pSVK
	0 h	4 h	8 h	0 h	4 h	8 h	0 h	4 h	8 h	0 h	4 h	8 h
	1.19043	11.1952	7.91623	1.06471	20.9246	28.6101	1.18929	14.9987	13.8976	1.06075	1.03773	4.80131
	0.958032	9.74602	7.8434	0.944175	24.9403	31.9101	0.819848	10.08	10.0568	0.6807	2.46815	5.55362
	0.85154	13.6145	7.71757	0.991116	18.5548	26.0004	0.990866	7.69237	8.55497	1.25855	1.95445	5.7761
Mean	1	11.5186	7.82573	1	21.4732	28.8402	1	10.9237	10.8364	1	1.82011	5.37701
SEM	0.100054	1.12837	0.0580244	0.0350776	1.86365	1.70988	0.106745	2.15091	1.59079	0.169553	0.418354	0.294927
g (3 biological replicates)
	CBF1exon Col		CBF1exon uns-1
	4 h	8 h	4 h	8 h
	0.974449	1.38579	1.16251	0.699264
	1.20803	1.43261	0.565361	0.870899
	0.817519	1.25083	1.27213	0.672331
Mean	1	1.35641	1	0.747498
SEM	0.113453	0.0544945	0.219611	0.0621883

## Sheet: Fig S1
Source data Supplementary Figure 1
b (inserts presented in figure)
Probe 1								Probe 2
Probe 3								UBI

## Sheet: Fig S3
Source data Supplementary Figure 3
b (3 biological replicates)
	Proximal promoter			Distal promoter
	0 h	4 h	8 h	0 h	4 h	8 h
	-0.215538	3.37084	4.00431	-5.68906	-1.7688	-0.174357
	0	3.58638	4.2831	-6.01864	-2.25927	0.160454
	0.215538	3.83648	4.49864	-6.27405	-3.09506	0.375992
Mean	0	3.5979	4.26202	-5.99392	-2.37438	0.120696
SEM	0.124441	0.13454	0.143089	0.169325	0.387161	0.160111

## Sheet: Fig S4
Source data Supplementary Figure 4
	CBF1:LUC:SVK				CBF1:LUC:TNOS
	#1		#6		#1		#8
	4h	8h	4h	8h	4h	8h	4h	8h
	0.905507	1.42143	0.592521	1.78508	0.734672	1.10228	0.851661	0.634448
	1	1.56552	1	1.94967	1	1.32067	1	0.744954
	1.14145	1.61938	1.6877	2.56713	1.36115	1.79763	1.17418	1.29898
Mean	1.01565	1.53545	1.09341	2.10063	1.03194	1.40686	1.00861	0.892793
SEM	0.0685605	0.0590883	0.319583	0.23804	0.181553	0.205305	0.0932017	0.205582

## Sheet: Fig S5
Source data Supplementary Figure 5
b
SVK (inserts presented in figure: uns-1, WT, SVK OE, WT)								UBI
SVK (inserts presented in figures: svk-1, WT)								UBI

## Sheet: Fig S6
Source data Supplementary Figure 6
	CBF2								CBF3
	Col		svk-1		uns-1		SVK OE		Col		svk-1		uns-1		SVK OE
	0h	2h	0h	2h	0h	2h	0h	2h	0h	2h	0h	2h	0h	2h	0h	2h
	0.88881	34.7077	0.913107	33.8451	1.55868	36.1042	1.75307	26.9323	0.961319	22.4446	0.797585	23.2354	1.28464	25.772	1.57147	16.6431
	1	39.0496	1.02635	38.0426	1.75367	40.6208	1.97238	31.5572	1	23.3477	0.829678	24.1703	1.33633	26.809	1.6347	17.8142
	1.1251	43.0422	1.15586	41.9725	1.86686	53.6401	2.11311	35.505	1.04024	24.9672	0.863062	25.8468	1.41731	35.3928	1.73519	18.531
Mean	1.00464	38.9332	1.03177	37.9534	1.72641	43.455	1.94618	31.3315	1.00052	23.5865	0.830108	24.4175	1.34609	29.3246	1.64712	17.6628
SEM	0.0682501	2.40667	0.0701277	2.34659	0.0900019	5.25679	0.104756	2.47729	0.0227835	0.737925	0.018903	0.763923	0.0386069	3.04883	0.0476678	0.550223

[truncated: 6 more sheets: Fig S7, Fig S8, Fig S9, Fig S10, Fig S11, Fig S12]
